# Supplementary material for: Transcript Profiles of Stria Vascularis in Models of Waardenburg Syndrome
Source: Neural Plast. 2020 Aug 1;2020:2908182. doi: 10.1155/2020/2908182 (PMC7416267; doi:10.1155/2020/2908182)
Supplement: Supplementary materials — Deseq GO Analysis. Pig and mouse DEG. [file 2908182.f1.zip]

Archive with 3 entries (2 files):
- New folder/
- New folder/deseq  GO analysis.xlsx
- New folder/pig and mouse the DEG.xlsx
