# Supplementary material for: Transcript Profiles of Stria Vascularis in Models of Waardenburg Syndrome
Source: Neural Plast. 2020 Aug 1;2020:2908182. doi: 10.1155/2020/2908182 (PMC7416267; doi:10.1155/2020/2908182)
Supplement: Supplementary materials — Deseq GO Analysis. Pig and mouse DEG. [file 2908182.f1.zip › New folder/deseq GO analysis.xlsx]

## Sheet: deseq 猪和鼠的差异基因KEGG GO
Category	Term	Count	%	PValue		Genes	List Total	Pop Hits	Pop Total	Fold Enrichment	Bonferroni	Benjamini	FDR
Category	Term	Count	%	PValue		Genes	List Total	Pop Hits	Pop Total	Fold Enrichment	Bonferroni	Benjamini	FDR
Category	Term	Count	%	PValue	-logpvalue	Genes	List Total	Pop Hits	Pop Total	Fold Enrichment	Bonferroni	Benjamini	FDR
KEGG_PATHWAY	mmu00350:Tyrosine metabolism	2	14.2857	0.0300517	1.52213	DCT, TYR	7	39	7691	56.3443	0.347651	0.192319	18.7199
KEGG_PATHWAY	mmu04916:Melanogenesis	3	21.4286	0.00237899	2.62361	DCT, EDNRB, TYR	7	99	7691	33.2944	0.0327957	0.0327957	1.60493
GOTERM_BP_DIRECT	GO:0006811~ion transport	4	28.5714	0.00752541	2.12347	CLCA2, KCNJ10, KCNJ13, TRPM1	14	584	18082	8.84638	0.665565	0.196728	8.57731
GOTERM_CC_DIRECT	GO:0005887~integral component of plasma membrane	5	35.7143	0.0050418	2.29741	CLCA2, TSPAN10, KCNJ10, GPNMB, KCNJ13	14	1126	19662	6.23636	0.199405	0.0435053	4.61884
GOTERM_BP_DIRECT	GO:0006810~transport	4	28.5714	0.136108	0.866117	CLCA2, KCNJ10, KCNJ13, TRPM1	14	1822	18082	2.8355	1	0.951716	82.3935
GOTERM_CC_DIRECT	GO:0005829~cytosol	3	21.4286	0.33291	0.477673	DCT, TYR, GSN	14	1784	19662	2.36171	1	0.861816	97.7348
GOTERM_MF_DIRECT	GO:0046872~metal ion binding	4	28.5714	0.357054	0.447266	DCT, TYR, CLCA2, GSN	12	3355	17446	1.73333	1	0.999925	98.3599
GOTERM_CC_DIRECT	GO:0005737~cytoplasm	4	28.5714	0.867712	0.0616245	DCT, TYR, UCMA, GSN	14	6631	19662	0.84719	1	0.999864	100
Annotation Cluster 2	Enrichment Score: 0.32885465885684534
	共有差异基因汇集的
