# Supplementary material for: Transcript Profiles of Stria Vascularis in Models of Waardenburg Syndrome
Source: Neural Plast. 2020 Aug 1;2020:2908182. doi: 10.1155/2020/2908182 (PMC7416267; doi:10.1155/2020/2908182)
Supplement: Supplementary materials — Deseq GO Analysis. Pig and mouse DEG. [file 2908182.f1.zip › New folder/pig and mouse the DEG.xlsx]

## Sheet: pig
GENE_NAME	readcount_hom	readcount_het	log2.Fold_change.	pvalue
ENSSSCG00000000194	274.782	156.812	0.80925	1.7e-08
PMEL	1.431	65.8348	-5.5238	2.89e-17
A2M	104.522	247.214	-1.242	6.98e-15
CLSTN3	154.548	77.622	0.99352	4.62e-07
CHPT1	262.37	364.274	-0.47342	3.01e-05
EPYC	1407.7	1056.1	0.41459	4.63e-12
DSP	115.853	180.151	-0.63691	0.00013591
ENSSSCG00000001229	225.31	315.821	-0.48719	6.71e-05
MYH7	118.189	63.0124	0.90739	4.45e-05
HSP90AA1	1365.59	1159.99	0.2354	9.25e-05
APOE	94.9426	193.401	-1.0265	3.26e-09
FTL	1828.36	1569.04	0.22067	2.25e-05
GYS1	1108.71	910.555	0.28406	2.15e-05
EMILIN2	291.516	160.497	0.86103	8.78e-10
DIRAS3	150.285	85.9854	0.80553	3.27e-05
ENSSSCG00000004274	3785.67	4338.09	-0.19651	9.25e-11
EEF1A1	6844.19	6374.33	0.10261	0.00024002
MAPK4	219.265	138.857	0.65908	2.69e-05
TRPM1	0	89.435	-10.58	4.23e-15
ENSSSCG00000004970	991.071	784.558	0.33711	2.01e-06
ANXA1	439.026	753.116	-0.77856	1.71e-20
PCSK6	501.843	688.822	-0.45689	2.71e-08
CA3	2536.91	1913.63	0.40676	7.39e-20
CRISPLD1	286.96	438.395	-0.61138	9.28e-09
ATP1A2	1440.61	1128.07	0.35283	2.09e-09
CADM3	6.77536	61.087	-3.1725	1.96e-12
CHD1L	1247.51	753.978	0.72646	8.25e-28
ATP1A1	1339.51	1651.39	-0.30198	3.32e-09
PALMD	43.6017	11.8132	1.884	1.22e-05
CLCA2	413.735	303.746	0.44584	5.91e-05
ENSSSCG00000007082	812.461	570.012	0.5113	1.53e-10
SLC4A11	1013.27	840.879	0.26905	0.00011877
ID2	200.925	119.256	0.7526	6.06e-06
HHIP	124.585	187.678	-0.59113	0.00026436
IBSP	306.44	497.774	-0.69989	5.8e-12
DMP1	54.9038	116.668	-1.0874	1.47e-06
HSD17B13	56.5392	101.667	-0.84652	0.00025365
POSTN	248.089	396.211	-0.67541	2.59e-09
TSC22D1	918.002	713.912	0.36275	9.04e-07
CNMD	1621.38	1161.74	0.48094	1.3e-17
EDNRB	4.93549	50.6504	-3.3593	5.1e-11
DCT	4.1762	594.762	-7.154	1.11e-135
CLU	10266.6	7394.05	0.47353	2.31e-100
COL17A1	55.4878	104.332	-0.91094	8.13e-05
ITGA8	320.662	233.362	0.45848	0.00028306
ITIH5	407.426	522.053	-0.35766	0.0001052
TGFBR2	439.96	601.557	-0.45133	2.78e-07
CCK	12.7038	0	4.6771	0.00028928
FLNB	194.441	299.433	-0.6229	1.4e-06
MME	585.689	837.871	-0.51659	7.76e-12
CLDN11	1215.36	1438.54	-0.24322	5.93e-06
SLC7A14	118.773	27.3898	2.1165	6.44e-15
PLP1	0	13.4074	-4.4503	0.00021344
CYB561A3	27.6855	66.436	-1.2628	4.35e-05
THBS4	90.4454	188.776	-1.0616	1.88e-09
ENSSSCG00000014540	1860.48	1558.66	0.25537	7.32e-07
COL1A2	1420.46	2195.5	-0.62819	1.29e-39
ITGB8	201.917	299.433	-0.56847	8.51e-06
FGL2	99.5569	183.757	-0.88421	3.37e-07
LAMB1	471.588	600.877	-0.34954	4.6e-05
SLC4A10	667.811	473.467	0.49618	1.66e-08
COL5A2	152.913	224.45	-0.55369	0.00016618
FN1	589.894	722.957	-0.29345	0.00013842
SERPINE2	491.039	319.218	0.6213	2.59e-09
SPHKAP	17.1428	1.43744	3.576	9.88e-05
SLC13A4	442.21	567.19	-0.3591	4.96e-05
ADAMTS12	12.9082	41.1893	-1.674	7.34e-05
SLC45A2	1.02214	31.9113	-4.9644	5.63e-09
SLC1A3	279.865	151.48	0.8856	7.57e-10
DUSP1	288.625	151.637	0.92858	7.64e-11
SPARC	4378.36	5889.15	-0.42767	3.54e-53
FAT2	198.238	95.2634	1.0572	1.82e-09
ABCA9	412.274	269.534	0.61314	6.97e-08
DCAKD	130.747	72.3949	0.85282	4.67e-05
GFAP	321.684	130.311	1.3037	1.2e-19
WNK4	375.594	497.721	-0.40617	2.14e-05
SERPINF1	565.014	408.784	0.46695	9.42e-07
ATP1B2	232.231	380.844	-0.71364	9.16e-10
COX1	13569.9	12270.9	0.14516	4.89e-14
COX3	5826.4	5347.53	0.12373	3.32e-05
COCH	10219.5	14064.7	-0.46076	6.15e-143
ENSSSCG00000022701	647.514	463.562	0.48215	6.3e-08
SRRM2	893.851	1104.85	-0.30574	9.99e-07
ENSSSCG00000023322	2872.64	3978.56	-0.46987	7.84e-43
ITPR1	651.137	476.107	0.45168	3.37e-07
KCNJ13	0	36.3805	-6.4754	4.29e-10
COL2A1	7874.37	9268.4	-0.23516	4.77e-29
TYR	0	18.5299	-9.3095	8.93e-05
NID1	572.753	820.257	-0.51816	1.13e-11
ODC1	513.906	384.557	0.41831	2.52e-05
LCAT	538.715	331.906	0.69874	4.03e-12
ALDH1A1	1078.3	901.197	0.25885	0.00013323
MYPN	1.69384	23.8354	-3.8147	2.29e-06
AOX1	214.797	416.441	-0.95514	2.65e-16
C17ORF67	970.015	605.869	0.679	1.16e-19
TSPAN10	5.51959	27.7556	-2.3301	5.43e-05
ENSSSCG00000031581	1374.23	877.808	0.64665	4.87e-25
KCNJ10	23.4801	75.5051	-1.6851	6.91e-08
GPNMB	5.75321	128.69	-4.4834	1.48e-30
ENSSSCG00000032480	4281.01	3484.04	0.29719	2.27e-18
SLC7A5	416.452	308.711	0.43189	9.24e-05
RAB38	0	17.2493	-5.3988	1.56e-05
COL1A1	131.915	304.163	-1.2052	3.29e-17
GSN	532.889	770.103	-0.53122	1.76e-11
DOCK6	124.789	195.518	-0.64781	5.48e-05
TCFL5	1216.5	770.523	0.65882	4.65e-23
ENSSSCG00000038646	957.9	777.31	0.30139	2.83e-05
UCMA	215.906	306.568	-0.5058	4.88e-05
CEMIP	885.353	620.061	0.51384	1.88e-11
ENSSSCG00000040554	671.083	391.299	0.77822	1.63e-17
NXPH2	27.1014	6.55998	2.0466	0.00026873
LRP2	597.517	874.148	-0.5489	1.63e-13
TPT1	2276.84	2012.6	0.17797	0.00014644

## Sheet: mouse
Ensembl ID	Gene Name	Read Count in MM	Read Count in WW	foldChange	log2FoldChange	p value
ENSMUSG00000000093	Tbx2	1140	2446	2.14561	1.10139	0.000130592
ENSMUSG00000000386	Mx1	301	65	0.215947	-2.21125	1.09229e-05
ENSMUSG00000002489	Tiam1	774	1757	2.27003	1.18271	8.21181e-05
ENSMUSG00000002831	Plin4	537	2555	4.75791	2.25033	1.2767e-13
ENSMUSG00000002910	Arrdc2	1004	2426	2.41633	1.27282	1.17281e-05
ENSMUSG00000004098	Col5a3	127	738	5.81102	2.53879	7.29192e-11
ENSMUSG00000004633	Chn2	83	296	3.56627	1.83441	0.000169605
ENSMUSG00000004651	Tyr	0	2012	Inf	Inf	4.17631e-70
ENSMUSG00000004872	Pax3	3	226	75.3333	6.23522	1.23181e-13
ENSMUSG00000005087	Cd44	651	1470	2.25806	1.17509	0.000134847
ENSMUSG00000006369	Fbln1	88	617	7.01136	2.8097	1.92458e-11
ENSMUSG00000006574	Slc4a1	217	630	2.90323	1.53766	4.14067e-05
ENSMUSG00000009350	Mpo	132	572	4.33333	2.11548	1.62388e-07
ENSMUSG00000009376	Met	331	4389	13.2598	3.72899	9.5614e-33
ENSMUSG00000009487	Otog	1553	709	0.456536	-1.1312	0.000204388
ENSMUSG00000014361	Mertk	713	1661	2.32959	1.22008	5.72446e-05
ENSMUSG00000018411	Mapt	432	1115	2.58102	1.36794	2.74389e-05
ENSMUSG00000019194	Scn1b	610	1455	2.38525	1.25414	5.12848e-05
ENSMUSG00000019929	Dcn	14566	6715	0.461005	-1.11715	2.14459e-05
ENSMUSG00000020000	Moxd1	2316	1133	0.489206	-1.03149	0.000351933
ENSMUSG00000020108	Ddit4	708	1533	2.16525	1.11454	0.000256833
ENSMUSG00000020125	Elane	38	174	4.57895	2.19502	0.000428992
ENSMUSG00000020566	Atp6v1c2	617	1914	3.10211	1.63325	7.94619e-08
ENSMUSG00000020598	Nrcam	187	996	5.3262	2.41311	1.77785e-11
ENSMUSG00000020638	Cmpk2	1491	465	0.311871	-1.68098	1.07907e-07
ENSMUSG00000020811	Wscd1	30	309	10.3	3.36457	1.36051e-09
ENSMUSG00000020830	Vmo1	2124	720	0.338983	-1.56071	1.80325e-07
ENSMUSG00000021091	Serpina3n	877	28	0.031927	-4.96908	7.93852e-28
ENSMUSG00000021223	Papln	41	205	5	2.32193	8.28475e-05
ENSMUSG00000021342	Prl	423	101	0.238771	-2.0663	2.79738e-06
ENSMUSG00000021509	Slc25a48	142	514	3.61972	1.85588	5.28509e-06
ENSMUSG00000021680	Crhbp	4240	1950	0.459906	-1.12059	4.78514e-05
ENSMUSG00000021913	Ogdhl	774	2119	2.73773	1.45298	1.03811e-06
ENSMUSG00000022053	Ebf2	924	386	0.417749	-1.25929	0.000177853
ENSMUSG00000022122	Ednrb	102	1639	16.0686	4.00617	3.29794e-28
ENSMUSG00000022129	Dct	0	34906	Inf	Inf	2.33526e-163
ENSMUSG00000022186	Oxct1	3902	8776	2.2491	1.16935	1.1712e-05
ENSMUSG00000022243	Slc45a2	0	2124	Inf	Inf	6.52068e-72
ENSMUSG00000023019	Gpd1	358	830	2.31844	1.21315	0.000397687
ENSMUSG00000024053	Emilin2	4550	1825	0.401099	-1.31797	1.8582e-06
ENSMUSG00000024076	Vit	210	668	3.18095	1.66946	7.75931e-06
ENSMUSG00000024164	C3	772	322	0.417098	-1.26154	0.00030482
ENSMUSG00000024222	Fkbp5	844	1967	2.33057	1.22068	3.86989e-05
ENSMUSG00000024261	Syt4	44	920	20.9091	4.38606	9.04445e-25
ENSMUSG00000024371	C2	388	903	2.32732	1.21867	0.000293911
ENSMUSG00000024617	Camk2a	36	267	7.41667	2.89077	2.62211e-07
ENSMUSG00000024806	Mlana	1	749	749	9.54882	1.26109e-38
ENSMUSG00000025324	Atp10a	235	659	2.80426	1.48762	5.61465e-05
ENSMUSG00000025333	Gpr143	4	73	18.25	4.18982	0.000284541
ENSMUSG00000025488	Cox8b	118	676	5.72881	2.51824	2.58564e-10
ENSMUSG00000025498	Irf7	1499	436	0.290861	-1.7816	2.12885e-08
ENSMUSG00000025743	Sdc3	2644	5466	2.06732	1.04776	0.000110605
ENSMUSG00000025969	Nrp2	856	2697	3.1507	1.65567	1.53107e-08
ENSMUSG00000026303	Mlph	93	610	6.55914	2.71351	7.40277e-11
ENSMUSG00000026413	Pkp1	360	1242	3.45	1.7866	5.42834e-08
ENSMUSG00000026668	Ucma	3055	6432	2.1054	1.0741	6.60614e-05
ENSMUSG00000026879	Gsn	3241	11248	3.47053	1.79516	3.12425e-11
ENSMUSG00000026896	Ifih1	1644	746	0.453771	-1.13996	0.000162922
ENSMUSG00000027035	Cers6	248	851	3.43145	1.77882	5.40736e-07
ENSMUSG00000027570	Col9a3	4602	1950	0.423729	-1.23879	6.85249e-06
ENSMUSG00000027581	Stmn3	126	379	3.00794	1.58877	0.000282994
ENSMUSG00000027737	Slc7a11	908	380	0.418502	-1.25669	0.000192991
ENSMUSG00000027840	Wnt2b	1205	2566	2.12946	1.09049	0.000140549
ENSMUSG00000027875	Hmgcs2	318	1127	3.54403	1.82539	5.33729e-08
ENSMUSG00000027962	Vcam1	1173	2362	2.01364	1.00981	0.00044974
ENSMUSG00000028037	Ifi44	431	141	0.327146	-1.61199	0.000128209
ENSMUSG00000028262	Clca2	111	8	0.0720721	-3.79442	2.50415e-05
ENSMUSG00000028268	Gbp3	1327	560	0.422005	-1.24467	7.38868e-05
ENSMUSG00000028776	Tinagl1	451	1093	2.4235	1.27709	8.7161e-05
ENSMUSG00000029561	Oasl2	2330	944	0.40515	-1.30347	8.10462e-06
ENSMUSG00000029790	Cep41	694	156	0.224784	-2.15339	2.07239e-08
ENSMUSG00000029816	Gpnmb	83	6256	75.3735	6.23599	3.80639e-69
ENSMUSG00000030064	Frmd4b	1012	2454	2.4249	1.27793	1.06097e-05
ENSMUSG00000030107	Usp18	630	227	0.360317	-1.47266	7.92214e-05
ENSMUSG00000030310	Slc6a1	596	223	0.374161	-1.41827	0.00016825
ENSMUSG00000030329	Pianp	37	183	4.94595	2.30625	0.000186855
ENSMUSG00000030523	Trpm1	2	288	144	7.16993	9.6943e-18
ENSMUSG00000030772	Dkk3	406	5576	13.734	3.77968	1.15475e-34
ENSMUSG00000030790	Adm	51	292	5.72549	2.5174	1.52156e-06
ENSMUSG00000031004	Mki67	171	546	3.19298	1.6749	2.17263e-05
ENSMUSG00000031425	Plp1	388	1769	4.55928	2.18881	5.68562e-12
ENSMUSG00000031530	Dusp4	135	758	5.61481	2.48924	1.06607e-10
ENSMUSG00000031610	Scrg1	66	330	5	2.32193	2.30251e-06
ENSMUSG00000031939	Taf1d	214	643	3.00467	1.58721	2.26195e-05
ENSMUSG00000032015	Pou2f3	69	279	4.04348	2.0156	7.11138e-05
ENSMUSG00000032202	Rab27a	114	547	4.79825	2.26251	4.7201e-08
ENSMUSG00000032348	Gsta4	2275	14086	6.19165	2.63032	2.99631e-21
ENSMUSG00000032401	Lctl	145	654	4.51034	2.17324	2.70375e-08
ENSMUSG00000032484	Ngp	532	1553	2.91917	1.54556	7.19742e-07
ENSMUSG00000032496	Ltf	372	1089	2.92742	1.54963	2.96411e-06
ENSMUSG00000032523	Hhatl	5266	11943	2.26795	1.18139	7.97311e-06
ENSMUSG00000032776	Mctp2	567	143	0.252205	-1.98733	7.00839e-07
ENSMUSG00000033174	Mgll	1282	2665	2.07878	1.05574	0.000211705
ENSMUSG00000033355	Rtp4	1090	401	0.36789	-1.44265	1.17328e-05
ENSMUSG00000034422	Parp14	1644	757	0.460462	-1.11885	0.000211554
ENSMUSG00000034459	Ifit1	3976	920	0.231388	-2.11161	2.6974e-13
ENSMUSG00000034488	Edil3	73	662	9.06849	3.18086	5.50237e-14
ENSMUSG00000034593	Myo5a	1072	2178	2.03172	1.0227	0.000428863
ENSMUSG00000034648	Lrrn1	359	947	2.63788	1.39938	3.37799e-05
ENSMUSG00000034810	Scn7a	250	38	0.152	-2.71786	1.6099e-06
ENSMUSG00000034855	Cxcl10	888	182	0.204955	-2.28662	3.74345e-10
ENSMUSG00000035273	Hpse	13	8942	687.846	9.42594	1.15534e-106
ENSMUSG00000035686	Thrsp	89	425	4.77528	2.25559	4.7502e-07
ENSMUSG00000035692	Isg15	621	144	0.231884	-2.10852	8.98385e-08
ENSMUSG00000036046	5031439G07Rik	5813	13412	2.30724	1.20617	4.90233e-06
ENSMUSG00000036560	Lgi4	25	293	11.72	3.5509	7.42395e-10
ENSMUSG00000037996	Slc24a2	138	455	3.2971	1.7212	3.81657e-05
ENSMUSG00000038156	Spon1	66	582	8.81818	3.14048	7.45736e-13
ENSMUSG00000038264	Sema7a	561	1279	2.27986	1.18894	0.000159558
ENSMUSG00000039062	Anpep	1071	420	0.392157	-1.3505	3.89242e-05
ENSMUSG00000039145	Camk1d	713	292	0.409537	-1.28793	0.000304164
ENSMUSG00000039194	Rlbp1	410	1973	4.8122	2.2667	5.4867e-13
ENSMUSG00000039542	Ncam1	100	407	4.07	2.02503	5.33617e-06
ENSMUSG00000039546	Ajap1	4	81	20.25	4.33985	9.69258e-05
ENSMUSG00000039691	Tspan10	1	361	361	8.49586	1.83638e-22
ENSMUSG00000039831	Arhgap29	5231	2453	0.468935	-1.09254	5.90965e-05
ENSMUSG00000039904	Gpr37	107	775	7.24299	2.85659	4.4825e-13
ENSMUSG00000040569	Slc26a7	1522	664	0.436268	-1.19671	9.49933e-05
ENSMUSG00000040740	Slc25a34	158	645	4.08228	2.02937	1.67085e-07
ENSMUSG00000040809	Chil3	194	704	3.62887	1.85952	6.59073e-07
ENSMUSG00000041261	Car8	6	171	28.5	4.83289	4.04921e-09
ENSMUSG00000041696	Rasl12	505	1349	2.67129	1.41754	7.49151e-06
ENSMUSG00000041700	Lhfpl1	0	159	Inf	Inf	3.88391e-12
ENSMUSG00000042010	Acacb	700	1535	2.19286	1.13281	0.000205405
ENSMUSG00000042331	Specc1	824	1841	2.23422	1.15977	0.000100353
ENSMUSG00000042353	Frem3	35	200	5.71429	2.51457	3.49648e-05
ENSMUSG00000042359	Osbpl6	3770	8385	2.22414	1.15325	1.57493e-05
ENSMUSG00000042662	Dusp15	244	762	3.12295	1.64291	5.20549e-06
ENSMUSG00000042678	Myo15	130	390	3	1.58496	0.000255327
ENSMUSG00000042751	Nmnat2	213	730	3.42723	1.77704	1.38585e-06
ENSMUSG00000042807	Hecw2	57	578	10.1404	3.34204	7.13848e-14
ENSMUSG00000044055	Otos	9456	30645	3.2408	1.69635	1.38909e-10
ENSMUSG00000044285	Gm1821	73	379	5.19178	2.37623	4.40973e-07
ENSMUSG00000044708	Kcnj10	1666	11351	6.81333	2.76836	8.21218e-23
ENSMUSG00000045312	Lhfpl2	185	866	4.68108	2.22684	1.1154e-09
ENSMUSG00000046718	Bst2	2012	839	0.416998	-1.26189	2.07319e-05
ENSMUSG00000046879	Irgm1	3023	1414	0.467747	-1.0962	0.000103053
ENSMUSG00000047216	Cdh19	154	551	3.57792	1.83912	4.01363e-06
ENSMUSG00000047330	Kcne4	497	93	0.187123	-2.41794	2.21146e-08
ENSMUSG00000048537	Phldb1	3099	1512	0.487899	-1.03534	0.000229394
ENSMUSG00000048782	Insc	10	188	18.8	4.23266	1.1036e-08
ENSMUSG00000049044	Rapgef4	175	809	4.62286	2.20878	2.63973e-09
ENSMUSG00000050505	Pcdh20	444	151	0.34009	-1.55601	0.000177022
ENSMUSG00000051279	Gdf6	919	271	0.294886	-1.76177	4.28941e-07
ENSMUSG00000051727	Kctd14	130	386	2.96923	1.57009	0.000299877
ENSMUSG00000052631	Sh2d6	37	182	4.91892	2.29834	0.000200942
ENSMUSG00000052776	Oas1a	444	143	0.322072	-1.63454	9.17083e-05
ENSMUSG00000053062	Jam2	1424	3061	2.14958	1.10405	9.0789e-05
ENSMUSG00000053199	Arhgap20	293	1068	3.64505	1.86594	4.10741e-08
ENSMUSG00000054072	Iigp1	1100	323	0.293636	-1.7679	1.41019e-07
ENSMUSG00000054342	Kcnn4	19	258	13.5789	3.7633	1.206e-09
ENSMUSG00000054675	Tmem119	251	1032	4.11155	2.03968	4.0363e-09
ENSMUSG00000055561	Spink5	5	81	16.2	4.01792	0.000186276
ENSMUSG00000055675	Kbtbd11	334	794	2.37725	1.24929	0.000315603
ENSMUSG00000056054	S100a8	508	1524	3	1.58496	4.28566e-07
ENSMUSG00000056071	S100a9	794	2487	3.13224	1.6472	2.35677e-08
ENSMUSG00000057092	Fxyd3	196	1411	7.19898	2.84779	1.43066e-16
ENSMUSG00000057933	Gsta2	0	251	Inf	Inf	9.02985e-18
ENSMUSG00000058486	Wdr91	294	1018	3.46259	1.79185	1.57248e-07
ENSMUSG00000062257	Opcml	13	111	8.53846	3.09398	0.000217203
ENSMUSG00000062329	Cytl1	461	1612	3.49675	1.80601	9.76745e-09
ENSMUSG00000062488	I830012O16Rik	2015	580	0.287841	-1.79666	3.82049e-09
ENSMUSG00000064373	Sepp1	5451	17925	3.28839	1.71738	1.18307e-10
ENSMUSG00000068206	Pick1	894	1866	2.08725	1.0616	0.000338236
ENSMUSG00000068735	Trp53i11	2160	904	0.418519	-1.25664	1.90553e-05
ENSMUSG00000069874	Irgm2	1881	773	0.410952	-1.28296	1.80799e-05
ENSMUSG00000069919	Hba-a1	1565	3314	2.11757	1.08241	0.000110973
ENSMUSG00000070327	Rnf213	3579	1659	0.463537	-1.10924	6.88992e-05
ENSMUSG00000071042	Rasgrp3	196	732	3.73469	1.90099	3.09217e-07
ENSMUSG00000072235	Tuba1a	8683	3525	0.405966	-1.30057	1.21392e-06
ENSMUSG00000074183	Gsta1	24	172	7.16667	2.8413	2.18026e-05
ENSMUSG00000074218	Cox7a1	238	827	3.47479	1.79693	5.10853e-07
ENSMUSG00000074785	Plxnc1	168	879	5.23214	2.3874	9.44966e-11
ENSMUSG00000074896	Ifit3	5990	2022	0.337563	-1.56677	1.18178e-08
ENSMUSG00000075014	Gm10800	10	155	15.5	3.9542	4.62359e-07
ENSMUSG00000078853	Igtp	1319	550	0.416983	-1.26194	6.06384e-05
ENSMUSG00000078922	Tgtp1	294	74	0.251701	-1.99022	6.10301e-05
ENSMUSG00000079355	Ackr4	323	55	0.170279	-2.55403	4.50859e-07
ENSMUSG00000079362	Gbp6	2371	1027	0.433151	-1.20706	3.1974e-05
ENSMUSG00000079436	Kcnj13	33	272	8.24242	3.04307	7.43915e-08
ENSMUSG00000081049	Rps24-ps3	5	75	15	3.90689	0.000403419
ENSMUSG00000083773	Gm13394	2	1153	576.5	9.17118	1.69843e-49
ENSMUSG00000090407	Gm16042	121	0	0	#NAME?	1.32191e-09
ENSMUSG00000095464	Gm21987	54	1	0.0185185	-5.75489	0.000365306
ENSMUSG00000097312	Gm26870	42	350	8.33333	3.05889	2.89539e-09
ENSMUSG00000097971	Gm26917	1749	707	0.404231	-1.30675	1.56037e-05
ENSMUSG00000098371	Gm28037	0	111	Inf	Inf	6.45161e-09
ENSMUSG00000100934	FMN1;	75	0	0	#NAME?	2.34377e-06
ENSMUSG00000102823	Slc45a2	1	774	774	9.59619	1.72906e-39
ENSMUSG00000103057	RP23-81C12.2	808	292	0.361386	-1.46839	2.87886e-05
ENSMUSG00000103888	AC123072.1	106	4	0.0377358	-4.72792	3.28712e-06
ENSMUSG00000104049	AC120402.1	138	10	0.0724638	-3.7866	3.17552e-06
